# Supplementary material for: The Positive Association between Melatonin-Containing Food Consumption and Older Adult Life Satisfaction, Psychoemotional State, and Cognitive Function
Source: Nutrients. 2024 Apr 5;16(7):1064. doi: 10.3390/nu16071064 (PMC11013436; doi:10.3390/nu16071064)
Supplement: Supplementary file 1 [file nutrients-16-01064-s001.zip]

Archive with 1 entries (1 files):
- nutrients-2933735-supplementary.pdf
